# Supplementary material for: Transparent 3-Layered Bacterial Nanocellulose as a Multicompartment and Biomimetic Scaffold for Co-Culturing Cells
Source: J Funct Biomater. 2025 Jun 3;16(6):208. doi: 10.3390/jfb16060208 (PMC12194138; doi:10.3390/jfb16060208)
Supplement: Supplementary file 1 [file jfb-16-00208-s001.zip]

Archive with 1 entries (1 files):
- jfb-3645772-supplementary.pdf
